# Supplementary material for: Interstitial Lung Disease Phenotypes and Predictive Risk Factors in Primary Sjögren’s Syndrome
Source: J Clin Med. 2024 Aug 22;13(16):4963. doi: 10.3390/jcm13164963 (PMC11355583; doi:10.3390/jcm13164963)
Supplement: Supplementary file 1 [file jcm-13-04963-s001.zip]

Archive with 1 entries (1 files):
- jcm-3149595-supplementary.pdf
